# Supplementary material for: Factors influencing corticomuscular coherence for axial and lower limb musculature in a healthy population: a scoping review
Source: Front Hum Neurosci. 2026 Mar 11;20:1708259. doi: 10.3389/fnhum.2026.1708259 (PMC13012959; doi:10.3389/fnhum.2026.1708259)
Supplement: Supplementary file 1 [file Table_1.XLSX]

## Sheet: Sheet1
Reference	Title	Sample	Gender %	Age	Brain technique (MEG or EEG)	Number of eeg electrodes	EEG channel for coherence	Did they explain the choice of the channel?	Source Analysis ( Yes or No) if yes say which one	Type of coherence (static or dynamic)	Band frequency	Level of contraction	Form of contraction	Duration of the contraction	Task description	Targeted Muscle(s)	Rectified EMG (Yes or No)	Comparison/ Objective	CMC Results
Correia et al.,2024	Brain and muscle activity during fatiguing maximum-speed knee movement	20	100% men	Between 18 and 39	EEG	All EEG measures were cal culated for four electrodes placed over areas associated with cortical motor planning and execution and which have been shown to have movement rate-associated activity: F3, F4, C3, and C4	Corticomuscular coherence (CMC) was cal culated between the signals of the C3 electrode and each muscle’s EMG signal.	No	No	Dynamic	δ, θ, α, β and γ	Participants were instructed to maintain their movement rate as high as possible through out the entire task	Dynamic: knee flexion/extension	10 s with 5 s of rest between blocks	Participants undertook two experimental sessions separated by at least a week. Subsequently, participants were placed in the prone position on a table and asked to perform unloaded bilateral alternat ing knee flexion/extension movements at their maximum voluntary rate over eight blocks of 10 s with 5 s of rest between blocks. Movements were performed in the 45–90 degree range; before starting, pa…	BF, biceps femoris; RF, rectus femoris; ST, semitendinosus; VL, vastus lateralis; VM, vastus medialis	Yes	Pre-post Fatigue	θ: ↓ post- fatigue for BF, RF, STN, VL and VM
Dal Maso et al., 2017	Effect of training status on beta‑range corticomuscular coherence in agonist vs. antagonist muscles during isometric knee contractions	21 (ST=10/ET=11)	100% men	ST(24.10 ± 4.31) / ET(22.09 ± 2.30 )	EEG	64 channels	Cz	Yes- "Previous studies on lower limb muscle contractions also selected the Cz electrode as the electrode of interest (Perez et al. 2007; Masakado and Nielsen 2008; Dal Maso et al. 2012)."	No	Dynamic	Low beta (13-21) and high (21-31)	20,40, 60 and 80%	Isometric	6s	Participants were seated and secured to the dynamometer with the right knee fexed at 60°	Right knee extensors: the vastus medialis (VM) and rectus femoris (RF) Right knee flexors: the biceps femoris (BF) and gastrocnemius (Ga)	No	Agonist Vs Antagonist	β: ↓ more in antagonist than in agonist muscles, as torque level ↑
Elie et al.,2021	Corticomuscular Coherence and Motor Control Adaptations after Isometric Maximal Strength Training	13	100% men	27.6 ± 6.7 years	EEG	64-channel	Cz	No	No	Dyanmic and static	alpha and beta	20% MVIC	Isometric	20s	Each evaluation session consisted of preliminary to three 5 s MVIC in PF and DF as detailed in the training session. The contraction type (PF, DF) was presented randomly. A 2 min rest period was respected between each MVIC. Participants then performed three sets of 20 isometric PFs. These contractions were equitably distributed over two torque levels to be reached and randomly assigned to 20% of …	Tibialis anterior (TA), gastrocnemius lateralis (GL), soleus (SOL), and gastrocnemius medialis (GM)	Yes	pre-post training MST	NSS
Glories et al.,2021	Specifc modulation of corticomuscular coherence during submaximal voluntary isometric, shortening and lengthening contractions	25	NA	25.6 ± 5.9	EEG	64 channels	Cz	Yes	No	Dynamic	β and γ	50% MVC	Isometric Shortening (concentric) Lengthening (eccentric)	4.5 s	Firstly, the subjects performed three 4-s plantar flexors maximal voluntary isometric contractions, with 1-min rest intervals. The RMS values of the SOL EMG over a 500-ms period when the torque plateaued were computed and averaged across trials. Half of this EMG activity (50% EMG contraction) was then used to set the submaximal contraction intensity required during the experiments. Visual feedbac…	SOL and GM	No	Effect of contraction type	β: isometric> eccentric for SOL β: NSS for GM γ: isometric> eccentric and concentric for SOL and GM
Gennaro & de Bruin.,2020	A pilot study assessing reliability and age-related differences in corticomuscular and intramuscular coherence in ankle dorsiflexors during walking	18	8 females	73 ± 6 years // 26 ± 3 years	EEG	64-channel	Cz	Yes - "We have chosen to focus on the EEG Cz electrode for further spectral analysis of CMC. This vertex located sensor is widely employed to assess CMC during gait as well as during isometric contraction tasks using lower limbs’ muscle, such as ankle dorsiflexors (Jensen et al., 2019, 2018; Petersen et al., 2012; Ritterband-Rosenbaum et al., 2017; Spedden et al., 2019, 2018; Yoshida, Masani, Zab…	No	Static	Beta and lower gamma frequencies (i.e., 13–40 Hz)	x	Dynamic	x	Participants were asked to walk continuously without stopping by turning around each of these two structures. On top of each structure, a big easy-to-spot arrow was placed to indicate the direc tion and side of turning. Participants started the gait trial from one of these two structures, which was always kept the same, and whenever they were comfortable and ready to start. Start was always after…	Left tibialis anterior (TA)	Yes	Effect of age	NSS
Gwin & Ferris.,2012	Beta- and gamma-range human lower limb corticomuscular coherence	8	7 males; 1 female	age range 21–31 years	EEG	264-channel	x	x	Yes - "Adaptive mixture independent component analysis (AMICA) parsed EEG into models of underlying source signals."	Static	beta and gamma	x	Isotonic tasks concentric and eccentric contractions	3s	These subjects sat on a bench while per forming isometric muscle activations and isotonic movements (concentric followed by eccentric) of the right knee and right ankle joints. Exercise repetitions took approximately 3 s. For iso tonic tasks concentric and eccentric contractions were performed continuously (i.e., immediate direction change after the concen tric contraction). Subjects paused for 5…	Tibialis anterior (TA), soleus (SOL), vastus lateralis (VL), vastus medialus (VM), medial gastrocnemius (GM), lateral gastrocnemius (GL), medial hamstring (MH), and rectus femoris (RF)	Yes	Compare corticomuscular coherence for isometric and isotonic contractions	γ: isotonic > isometric for TA, SOL, VL, GM, MH, RF
Ushijima et al.,2017	Time-lapse changes in EEG-EMG coherence during weak voluntary contraction of the tibialis anterior muscle	11	100% men	21-29 years old	EEG	19 scalp electrodes	x	x	No	Dynamic	beta and gamma	10-15-30%	Isometric	1 min	The subject was instructed to sit in a chair and to put his arms on a desk. The subject's right foot was then placed in a jig. The angles of the hip, knee, and foot joints of the subject were set to 90 degrees. The subject was then directed to contract his TA muscle for one minute at 10%, 15%, or 30% of maximum voluntary contraction (MVC) by flexing his foot. Each contraction was randomly perform…	TA	No	Relationship between EEG-EMG coherence and time-lapse changes during weak voluntary contraction of the tibialis anterior (TA) muscle. --> comparing level of contraction	β: ↑ significantly over time
Jacobs et al,2015	Evidence for beta corticomuscular coherence during human standing balance: effects of stance width, vision, and support surface	10	5 males, 5 females	20 to 29 years	EEG	128-channel EEG headcap	.Cz .contralateral electrodes CCP1h, CP1, C1, FC1, and FCC1h for the right TA and GL muscles .contralateral electrodes C2, CCP2h, CP2, FC2, and FCC2h for the left TA and GL muscles	Yes - "This grouping of electrodes was chosen because peri-midline electrodes that overlie the sensorimotor cortex have been shown to exhibit significant beta CMC with distal leg muscles, particularly when the contraction is isotonic rather than isometric (Gwin and Ferris, 2012)."	No	Static	beta (13-30)	x	Quite stance	60s	Wide stance on a firm surface with eyes open (WEO) or closed (WEC), narrow stance on a firm surface with eyes open (NEO) or closed (NEC), and narrow stance on a foam surface (4-inches, medium-density, T-Foam, Alimed Inc., Dedham, MA, USA) with eyes open (FEO) or closed (FEC).	Tibialis anterior (TA) and Gastrocnemius lateralis (GL)	No	Authors compared the effects of stance width, vision, and surface compliance during human standing balance	β: Wide stance > narrow-stance condition eyes open for GL
Jensen et al.,2018	Increased central common drive to ankle plantar flexor and dorsiflexor muscles during visually guided gait	16	10 female; 6 male	range 18–35, mean 23 ± 5 years	EEG	EEG activity was recorded through a pair of bipolar silver electrodes placed at the vertex (Cz) and 5 cm frontal to Cz.	Cz	No	No	Dynamic	beta and gamma	x	walking on treadmill	5min	1) normal walking 2)visually guided walking.	Soleus (Sol), medial Gastrocnemius (MG), and the distal and proximal ends of the Tibialis anterior (TA)	Yes	normal walking vs visually guided	NSS
Kenville et al.,2020	Corticomuscular interactions during diferent movement periods in a multi-joint compound movement	11	100% males	27.9±5.1 years	EEG	wireless 32-channel EEG system	x	x	Yes - "Source-Localization of EEG activity (eLORETA). Grand-averaged source-localization performed with eLORETA revealed greatest activations in contralateral (with respect to the analyzed muscle) and bilateral sensori motor areas, with peak activities in contralateral precentral gyri and superior frontal gyri, corresponding to M1 and supplementary motor area (SMA)"	Dynamic	Beta Band: 12–30 Hz Gamma Band: 30–44 Hz High Gamma Band: 44–60 Hz	x	ecc- iso- con	5 secs	Each participant completed 40 trials of the squat task. Trials were performed as blocks of 10 repetitions, with each block being separated by breaks of 3:30 min to avoid cumulative efects of peripheral fatigue. Each squatting repetition was divided into three movement periods (ECC – muscles are elongated during contractions; ISO – muscles maintain length during contractions and CON – muscles shor…	M. vastus lateralis (VL, both right and left) M. vastus medialis (VM, both right and left) M. tibialis anterior (TA, both right and left) M. erector spinae (ES, both right and left)	Yes	ecc vs iso vs con	β: eccentric and concentric > isometric γ: eccentric > isometric for all muscles
Liang et al.,2022	Directed network analysis reveals changes in cortical and muscular connectivity caused by different standing balance tasks	15	13 males and 2 females	23.9 ± 2.2 years	EEG	64-channel	21 electrodes (‘Fp1’, ‘Fpz’, ‘Fp2’, ‘F7’, ‘F3’, ‘Fz’, ‘F4’, ‘F8’, ‘T7’, ‘C3’, ‘Cz’, ‘C4’, ‘T8’, ‘P7’, ‘P3’, ‘Pz’, ‘P4’, ‘P8’, ‘O1’,‘O2’, and ‘Oz’) were selected according to the 10–20 system for subsequent analysis (Kayser 2009, Li et al 2016, Zhang et al 2021).	No	No	Dynamic	Theta band: 4–7 Hz Alpha band: 8–13 Hz Beta band: 14–30 Hz Gamma band: 31–45 Hz	x	isometric	six times for 20 s each	task 1 required subjects to stand upright on the force platform with two legs task 2 required sub jects to stand on the force platform with only their right legs upright task 3 required subjects to stand with only their right legs upright on a force platform covered with a foam pad.	Tibialis Anterior (TA) – Soleus (SOL) – Gastrocnemius (GAS) – Vastus Medialis (VM) – Biceps Femoris (BF)	Yes	comparing standing balance tasks	θ: ↑ with task difficulty for all muscles
Masakado et al., 2008	EEG-EMG coherence changes in postural tasks.	15	8 woman	20 to 47 years	EEG	EEG signals were recorded by surface electrodes at Cz and 2cm anterior to Cz	Cz	No	No	static	all	10-20% of MVC	x	80 secs	1) Tonic contraction in sitting position (Control task) 2) Standing still 3) Standing with one foot 4) Standing with foward bending// Stamping ground	Soleus	Yes	comparing postural tasks	β: Significant ➡ tonic contraction and stamping the ground for SOL
Maskado & Bo Nielsen., 2008	Task-and Phase-related Changes in Cortico-muscular Coherence	9	x	22-28 years	EEG	EEG was recorded by needle electrodes or surface electrodes between Cz and 2cm anterior to Cz.	EEG was recorded by needle electrodes or surface electrodes between Cz and 2cm anterior to Cz.	No	No	static- dynamic	beta (15-35 Hz)	0.1	low-level tonic dorsiflexion- (isometric and quasi-isotonic contraction)	10 seconds	1) isometric ramp and hold contraction, 2) quasi-isotonic ramp and hold contraction or slow quasi-isotonic contraction.	TA	Yes	ramp-and-hold isometric vs quasi-isotonic contraction of the ankle joint	β: quasi-isotonic > isometric for TA
Murayama et al., 2001	Oscillatory interaction between human motor cortex and trunk muscles during isometric contraction	8	3 females	24–39 years	MEG	x	x	x	x	Static	beta	x	Isometric	;1 min alternated with ;1 min rest periods for ;18 min.	The subjects were in structed and trained to contract their muscles in separate sessions, avoiding any other movements.	Paraspinal (PS), Abdominal (ABD), First dorsal interosseous (FDI), Tibialis anterior (TA)	Yes	Trunk muscles vs limb muscles	β: TA & FDI > PS & ABD
Murnagham et al.,2014	Cortical contributions to control of posture during unrestricted and restricted stance	12	8 females	23.8 3.9 yr	EEG	32-channel electrode	Cz	Yes - "We focused primarily on recordings over the leg area of the sensorimotor cortex (Cz) where coherence between leg muscle EMG and the cortex is strongest (Salenius et al. 1997)."	No	Static	15-30Hz	low-level contraction (30% maximum voluntary contraction)	Isometric	2mins-6mins	Seated condition: In the 1st trial partic ipants were completely relaxed, and in the 2nd trial they maintained a low-level voluntary contraction of the plantar flexor muscu lature against a load. Standing condition: Unlocked condition: Participants stood freely, allowing normal postural sway. In this condition, their center of mass (COM) was free to move, and no restrictions were applied to their…	lateral gastrocnemius (LGAS), medial gastrocnemius (MGAS), and soleus (SOL)	Yes	Locked vs unlocked	NSS
Ozdemir et al., 2018	Cortical control of upright stance in elderly	19	10 females	26.20 ± 2.77 years// 81.42 ± 6.30 years	EEG	64-channel EEG	C1, Cz, and C2	No	No	Dynamic	Delta band: 0.2–4 Hz Theta band: 4–7 Hz Alpha band: 8–12 Hz Beta band: 14–24 Hz Gamma band: 30–50 Hz	x	Isometric	Each perturbation test had 5 trials and each trial lasted for 5 s.	Subjects were asked to maintain their balance as much as possible when their upright stance was un expectedly perturbed in different directions. Perturbation tasks in cluded two surface translations (Forward and Backward translations with 15.875 cm/s amplitude within 400 ms) and two surface rotations (Toes-Up and Toes-Down rotations with 10° amplitude and 200 ms duration of the platform where the…	Tibialis anterior (TA), gastrocnemius (Gast), rectus femoris (RF), and biceps femoris (BF).	Yes	young vs old	α: young > old for TA β: young < old for RF
Perez et al.,2006	Changes in corticospinal drive to spinal motoneurones following visuo-motor skill learning in humans	11	7 female	27 ± 4 years	EEG	EEG activity was recorded through a pair of bipolar silver electrodes. One electrode was placed at the vertex (Cz) and the other one 5 cm frontal to Cz	Cz	No	No	Static	15–35 Hz	10-15% MVC	Isometric	x	Therefore, measurements were taken while the subjects performed a tonic dorsiflexion corresponding to approximately 10–15% of the maximal voluntary contraction (MVC). During these measurements an integrated TA EMG signal was provided as visual feedback on an oscilloscope to ensure that a constant level of contraction was maintained during measurements.	TA	No	Before and after visuo-motor skill training	β: ↑ post-training
Poortvliet et al.,2015	Cortical activity differs between position‑ and force‑control knee extension tasks	17	14 men	33 ± 6 years	EEG	128 electrodes	EEG signals from four EEG electrodes that approximated the motor cortical area (left side)	No	No	Static	beta	0.1	Isometric	30 secs	The participant in supine and knee and hip flexed to 90°. In the force-control task, participants extended the knee to a matched target force, against a force gauge attached via an adjustable cable between the ankle and table. For the position-control task, a load was attached to the ankle and the knee angle was unrestricted	right knee extensor quadriceps muscle [rectus femoris (RF), vastus lateralis (VL), and vastus medialis (VM)] and two knee flexor muscles [semitendinosus (ST) and biceps femoris (BF)]	No	position vs. force-control tasks	NSS
Roeder et al.,2018	Dynamics of corticospinal motor control during overground and treadmill walking in humans	24	12 women	25.9 (3.2) yr	EEG	Simultaneous EEG recordings were made using water based AgCl electrodes placed on the scalp at 10 cortical sites according to the international 10 –20 standard (P3, P4, C3, Cz, C4, F7, F3, Fz, F4, F8) using a 24-electrode cap	Two bipolar EEG signals (C4-F4, C3-F3)	No	No	Dynamic	Theta band: 4–7 Hz Alpha band: 8–12 Hz Lower beta (13–20 Hz) and higher beta (21–30 Hz). Gamma band: 31–45 Hz	low force levels	Dynamic	x	Participants performed 12–14 min of overground walking and ~7 min of treadmill walking at their preferred walking speed (3.3– 4.8 km/h). The order of treadmill and overground walking was random ized across participants. The first 2 min of each trial served as familiarization period and was not included in the analysis. In the overground condition, participants walked back and forth along a straig…	bilateral tibialis anterior (TA)	Yes	overground walking vs treadmill walking	β: overground walking> treadmill walking for TA
Spedden et al.,2019	Corticospinal control of normal and visually guided gait in healthy older and younger adults	30	8 females	15 young (age range 20-26 years; 8 women) and 15 older (age range 65-73 years; 8 women)	EEG	64-channel EEG	Cz	Yes - "First, coherence was calculated for each EEG electrode and TA EMG for the 600 ms period of interest. Peak coherence was then averaged across participants for each age group to create grand average scalp plots as an overview of the spatial distribution. Because the precise frequency at which peak coherence occurred in the range of interest (15–50 Hz) varied between participants, coherence p…	No	Dynamic	beta (15–35 Hz) and gamma (35–50 Hz)	x	Dynamic	5 mins	Following treadmill familiarization, participants walked for 5 minutes with their gaze directed at a cross on the wall in front of them. After a short rest, participants performed 5 minutes of a VG gait task requiring adjustment of step length to hit visual targets displayed on the wall in front of them as described previously (Jensen et al., 2018) (see Fig. 1). In short, the real-time position o…	TA	Yes	normal vs visually guided gait older vs younger adults	β: young > old for TA γ: young > old for TA
Spedden et al.,2018	Oscillatory Corticospinal Activity during Static Contraction of Ankle Muscles Is Reduced in Healthy Old versus Young Adults	30	14 men	15 young (mean: 22.1 ± 1.7, range 20–26 yr) 15 older (mean: 68.3 ± 2.7, range 65–73 yr)	EEG	64	Cz	No	No	Static	Beta band: 15–35 Hz Alpha band: 5–15 Hz	0.1	Isometric	2mins	Subsequently, subjects performed a static contraction, where they were asked to maintain a force level of 10% MVC during isometric dorsiflexion for two minutes. The target force level was displayed on the wall as a horizontal line, and subjects were instructed to follow this line as precisely as possible with the moving yellow trace depicting real-time force production	Proximal and distal anterior tibialis (TAprox and TAdist), Soleus (SOL), Medial gastrocnemius (MG)	Yes	young vs adults	β: young > old for TA and GM
Ushiyama et al.,2012	Contraction level-related modulation of corticomuscular coherence differsbetween the tibialis anterior and soleus muscles in humans	11	8 men and 3 women	aged 22–31 yr	EEG	EEG recordings were made from the scalp near the sensorimotor cortex using five Ag-AgCl surface electrodes with a diameter of 10 mm, placed at Cz (defined by the international 10 –20 system), and its 20-mm front, back, left lateral, and right lateral positions.	Same as number of electrodes	No	No	Static	beta and gamma	10-70% MVC	Isometric voluntary contraction	12s and 6s	The right leg was ﬁxed with the knee ﬂexed at 90° and the ankle at 0° (neutral position). The foot was strapped to a plate towhich a force transducer was attached, and the thigh was also securedto restrict any rotation.	Tibialis anterior (TA) and soleus (SOL) muscles	Yes	changing contraction levels between the TA and SOL	CMC transitioned from β to γ band with increasing contraction level for TA
Ushiyama et al., 2010	Muscle dependency of corticomuscular coherence in upper and lower limb muscles and training-related alterations in ballet dancers and weightlifters.	46-- > Untrained individuals: 24 Skill-trained individuals (ballet dancers): 12 Strength-trained individuals (weightlifters): 10	Untrained individuals: 12 female Skill-trained individuals (ballet dancers): 12 female Strength-trained individuals (weightlifters): 10 male	Untrained individuals: aged 21–31 years Skill-trained individuals (ballet dancers): aged 19–29 years Strength-trained individuals (weightlifters): aged 19–22 years	EEG	2	C3-Cz	No	No	Static	beta	0.3	tonic isometric	70s	In the SOL and TA tasks, the subjects fixed the knee and ankle joints at 90° and 0° (neutral position), respectively. In the RF and BF tasks, the subjects adopted a posture similar to that during the SOL and TA tasks but suspended the leg from the ground. In all experiments involving the leg muscles, the thigh was secured to restrict any rotation	Soleus (SOL) Tibialis Anterior (TA) Biceps Femoris (BF) Rectus Femoris (RF)	Yes	trained vs untrained	β: untrained > Ballet dancers and weightlifters for SOL, TA and BF
Vecchio et al.,2008	Functional cortico-muscular coupling during upright standing in athletes and nonathletes: a coherence electroencephalographic-electromyographic study.	60->19 elite karate athletes, 14 karate amateurs, 9 nonathletes, 18 elite fencing athletes (control group).	Karate athletes: 9 females Karate amateurs: 4 females Nonathletes: 3 females Fencing athletes: 12 females	Karate athletes: 18 to 32 years old. Karate amateurs: 23 to 43 years old. Nonathletes: 23 to 43 years old. Fencing athletes (control group): 19 to 36 years old​	EEG	56 EEG electrodes, positioned according to an augmented 10–20 system​	C5, CP5, Pz, CP6, C6	No	No	Static	Low-frequency alpha: Individual Alpha Frequency (IAF) - 2 Hz to IAF High-frequency alpha: IAF to IAF + 2 Hz Beta 1: 13–20 Hz Beta 2: 21–30 Hz Gamma: 31–44 Hz	0	Isometric	4 blocks of 40 seconds each for every participant​	The study required participants to perform quiet upright standing, which involves minimal muscle contraction. The task specifically aimed at maintaining balance without active movement, ensuring low-level contraction in the recorded muscles.Experiments included four separate recording blocks lasting 40 s each. In two blocks, subjects were asked to keep their eyes open; in the other two blocks, th…	Right anterior tibialis muscle Right gastrocnemius lateralis muscle Right external oblique muscle	Yes	Athletes vs non athletes	α: nonathletes > karate amateurs and elite karate athletes for GL
Yoshida et al., 2017	Dynamic Increase in Corticomuscular Coherence during Bilateral, Cyclical Ankle Movements	15	100% men	26.7 ± 7.4 years old	EEG	20	Cz	No	No	Dynamic	beta	Weak muscle contraction	Cyclical co-contraction	1 min	Bilateral, cyclical ankle movements. Ankle movements were performed under two conditions: (i) self paced and (ii) externally paced by the sound of a metronome.	tibialis anterior and medial gastrocnemius muscles in both legs.	Yes	self-paced vs. externally paced cyclical ankle	NSS
Yoshida et al., 2017 (2)	Dynamic cortical participation during bilateral, cyclical ankle movements: effects of aging	15 young / 9 older	100% men	27± 7 years old// 66± 7 years old	EEG	20	Cz	No	No	Dynamic	beta	x	Dynamic	x	Each participant performed 6 one-minute runs of cyclical ankle movements while sitting. The first run was always externally paced by the sound of a metronome, and subsequent runs alternated between self- and externally-paced movements. Between runs, the participants rested briefly. The self- and externally-paced conditions have been included because age-related discrepancies have been observed wi…	TA and GM	Yes	young vs old	β: young > old for TA and GM
Zaback et al.,2022	Facilitation and Habituation of Cortical and Subcortical Control of Standing Balance Following Repeated Exposure to a Height-related Postural Threat	28	17 males	23.8 ± 4.6 ye ars;	EEG	Data were recorded from electrodes positioned over Fp1, Fp2, Fz, Cz, Pz, and Oz referenced to digitally-linked mastoids.	Cz	Yes - "Cz was selected because CMC is typically strongest at this site for muscles of the lower leg (Salenius et al., 1997; Luu, 2011; Ushiyama et al., 2011)."	No	Static	beta and gamma	Against a 23 kg load	Isometric	120s	Participants completed a 120-s isometric plantar flexion contraction against a 23 kg load. Two different conditions of height-related postural threat. For the HIGH threat condition, the platform was raised to 3.2 m above the ground and participants stood directly at the platform edge. For the LOW threat condition, the measurement was done at ground level.	soleus (SOL) and tibialis anterior (TA)	Yes	low and high height-related postural threats	γ: ↑when exposed to high threats
